# Supplementary material for: Training Healthcare Professionals on How to Promote Physical Activity in the UK: A Scoping Review of Current Trends and Future Opportunities
Source: Int J Environ Res Public Health. 2021 Jun 22;18(13):6701. doi: 10.3390/ijerph18136701 (PMC8297298; doi:10.3390/ijerph18136701)
Supplement: Supplementary file 1 [file ijerph-18-06701-s001.zip]

Archive with 3 entries (3 files):
- Supplementary  File 2.pdf
- Supplementary  File 3.xlsx
- Supplementary File 1.pdf
